# Supplementary material for: The Effects of Two Organic Soil Amendments, Biochar and Insect Frass Fertilizer, on Shoot Growth of Cereal Seedlings
Source: Plants (Basel). 2023 Feb 27;12(5):1071. doi: 10.3390/plants12051071 (PMC10004817; doi:10.3390/plants12051071)
Supplement: Supplementary file 1 [file plants-12-01071-s001.zip]

Archive with 1 entries (1 files):
- plants-2140042-supplementary.pdf
